# Supplementary material for: Considering hormone-sensitive cancers as a single disease in the UK biobank reveals shared aetiology
Source: Commun Biol. 2022 Jun 21;5:614. doi: 10.1038/s42003-022-03554-y (PMC9213416; doi:10.1038/s42003-022-03554-y)
Supplement: Supplementary file 4 — Supplementary Data 1 [file 42003_2022_3554_MOESM4_ESM.xlsx]

## Sheet: Fig.1
			This is data source used to generate Fig.1: Estimated SNP-based heritability of grouped cancers using greml approach
			h2	SE	cancer	method
			4.38	0.3	Overall	GREML
			5.26	0.47	Obesity-related	GREML
			1.69	0.48	Non_obesity	GREML
			10.06	0.7	Hormone-Sensitive	GREML
			3.06	0.72	Non-hormone sensitve	GREML
			3.3	0.46	Overall	LDSC
			4.13	0.65	Obesity-related	LDSC
			1.49	1.13	Non_obesity	LDSC
			6.99	0.83	Hormone-Sensitive	LDSC
			3	1.01	Non-hormone sensitve	LDSC

## Sheet: Fig.2 GWAS a, b
		The data used to generate Fig.2a and 2b is made publicly available in the NHGRI-EBI GWAS catalgue with accession codes
Study tag	Accession codes	Genotyping technology	Array manufacturer	Array information	Imputation	Variant count	Statistical model	Study description	Reported trait	Background trait	Summary statistics file	md5 sum	Readme text	Summary statistics assembly	Cohort(s)	Cohort specific reference
GWAS_Incid_hormonal	GCST90102435	Genome-wide genotyping array	Affymetrix	Immunochip	Yes	1217312	additive model	Five specific cancer types are combined as a single disease to determine SNP-based heritablity using the UK Biobank dataset	Incident cases of hormone-sensitive cancer		GWAS_Incid_hormonal.tsv	71c975516d1816d92cd2ee83aa273430	Heritability And Genetic Correlations For Hormone-Sensitive Cancers In The UK Biobank: A Molecular Evidence of Shared Aetiology. researchsquare.com, 2021.10.14. https://doi.org/10.21203/rs.3.rs-926833/v1	GRCh38	UKBB	14575
GWAS_allcases_hormonal	GCST90102436	Genome-wide genotyping array	Affymetrix	Immunochip	Yes	1217312	additive model	Five specific cancer types are combined as a single disease to determine SNP-based heritablity using the UK Biobank dataset	all cases of hormone-sensitive cancers		GWAS_allcases_hormonal.tsv	d33132833198ba1520e638410bc09721	Heritability And Genetic Correlations For Hormone-Sensitive Cancers In The UK Biobank: A Molecular Evidence of Shared Aetiology. researchsquare.com, 2021.10.14. https://doi.org/10.21203/rs.3.rs-926833/v2	GRCh39	UKBB	14575
GWAS_BRCA	GCST90102437	Genome-wide genotyping array	Affymetrix	Immunochip	Yes	1217312	additive model	Five specific cancer types are combined as a single disease to determine SNP-based heritablity using the UK Biobank dataset	Postmenopausal Breast cancer		GWAS_BRCA.tsv	3d9df1787e0c14d151eee66e805aea77	Heritability And Genetic Correlations For Hormone-Sensitive Cancers In The UK Biobank: A Molecular Evidence of Shared Aetiology. researchsquare.com, 2021.10.14. https://doi.org/10.21203/rs.3.rs-926833/v3	GRCh40	UKBB	14575
GWAS_Ovarian	GCST90102438	Genome-wide genotyping array	Affymetrix	Immunochip	Yes	1217312	additive model	Five specific cancer types are combined as a single disease to determine SNP-based heritablity using the UK Biobank dataset	Ovarian cancer		GWAS_Ovarian.tsv	b51baa89aee25c7ce8a211ac67e8dbe4	Heritability And Genetic Correlations For Hormone-Sensitive Cancers In The UK Biobank: A Molecular Evidence of Shared Aetiology. researchsquare.com, 2021.10.14. https://doi.org/10.21203/rs.3.rs-926833/v4	GRCh41	UKBB	14575
GWAS_Prostate	GCST90102439	Genome-wide genotyping array	Affymetrix	Immunochip	Yes	1217312	additive model	Five specific cancer types are combined as a single disease to determine SNP-based heritablity using the UK Biobank dataset	Prostate cancer		GWAS_Prostate.tsv	14f69aa2afb531fe22f0e9a93e84fcfa	Heritability And Genetic Correlations For Hormone-Sensitive Cancers In The UK Biobank: A Molecular Evidence of Shared Aetiology. researchsquare.com, 2021.10.14. https://doi.org/10.21203/rs.3.rs-926833/v5	GRCh42	UKBB	14575
GWAS_Thyroid	GCST90102440	Genome-wide genotyping array	Affymetrix	Immunochip	Yes	1217312	additive model	Five specific cancer types are combined as a single disease to determine SNP-based heritablity using the UK Biobank dataset	Thyroid cancer		GWAS_Thyroid.tsv	a9c0ad0e4ba2b63405c27de0ff767817	Heritability And Genetic Correlations For Hormone-Sensitive Cancers In The UK Biobank: A Molecular Evidence of Shared Aetiology. researchsquare.com, 2021.10.14. https://doi.org/10.21203/rs.3.rs-926833/v6	GRCh43	UKBB	14575
GWAS_Uterine	GCST90102441	Genome-wide genotyping array	Affymetrix	Immunochip	Yes	1217312	additive model	Five specific cancer types are combined as a single disease to determine SNP-based heritablity using the UK Biobank dataset	Uterine cancer		GWAS_Uterine.tsv	3b935fa2812b1d54bbfd29e488313f1e	Heritability And Genetic Correlations For Hormone-Sensitive Cancers In The UK Biobank: A Molecular Evidence of Shared Aetiology. researchsquare.com, 2021.10.14. https://doi.org/10.21203/rs.3.rs-926833/v7	GRCh44	UKBB	14575

## Sheet: Fig.3
			Genetic correlation between all combined hormone-sensitive cancers and non-cancer traits
			rg	SE	Traits
			8.43	1.38	IGF-1
			4.32	1.31	Height
			-40.86	8.6	Serum Oestradiol
			-6.68	1.6	Calculated free Oestradiol
			-3.33	1.92	SHBG
			-4.4	2.12	Diastolic BP
			-0.82	1.8	ApolipoproteinA
			-1.77	3.41	Educational Status

## Sheet: Fig.4
			Genetic correlation between incident hormone-sensitve cancer and non-cancer traits
				rg	SE	Trait
				12.13	2.5	IGF-1
				9.01	1.97	Height
				17.08	14.56	Serum Oestradiol
				-8.86	2.8	Calculated free Oestradiol
				-8.78	2.73	SHBG
				-2.06	2.81	Diastolic BP
				-11.16	2.58	ApolipoproteinA
				-11.95	4.86	Educational Status

## Sheet: Fig.5
		Breast cancer	Colon & rectum	Cancer of Kidney	Multiple Myeloma	Endometrium	Prostate cancer
	Breast cancer	1	0.2682(0.14)	0.1579(0.22)	0.0156(0.24)	0.3211(0.20)	0.104(0.09)
	Colon & rectum	0.2682(0.14)	1	0.3712(0.30)	0.2569(0.38)	0.1046(0.25)	-0.11(0.13)
	Cancer of Kidney	0.1579(0.22)	0.3712(0.30)	1	-0.0121(0.53)	0.5591(0.43)	-0.0321(0.21)
	Multiple Myeloma	0.0156(0.24)	0.2569(0.38)	-0.0121(0.53)	1	-0.1474(0.50)	0.1411(0.24)
	Endometrium	0.3211(0.20)	0.1046(0.25)	0.5591(0.43)	-0.1474(0.50)	1	0.1188(0.18)
	Prostate cancer	0.104(0.09)	-0.11(0.13)	-0.0321(0.21)	0.1411(0.24)	0.1188(0.18)	1

## Sheet: Suppl.Fig.1
				Heritability estimates of incident cancer cases
			rg	SE	Traits	method		rg	SE	Traits	method
			5.92	1.1	Hormone-senstive cancer	GREML		5.6	1.58	Hormone-senstive cancer	LDSC
			3.43	0.72	Obesity-related cancer	GREML		1.69	0.89	Obesity-related cancer	LDSC
			3.13	0.48	Overall cancer	GREML		1.84	0.72	Overall cancer	LDSC
			0.26	1.46	Non-hormone senstive cancer	GREML		0.66	1.58	Non-hormone senstive cancer	LDSC
			0.43	0.75	Non-obesity related cancer	GREML		0.97	2.5	Non-obesity related cancer	LDSC

## Sheet: Suppl.Fig.2 a
					The data used to generate Supplementary Fig.2a and 2b is made publicly available in the NHGRI-EBI GWAS catalgue with accession codes
					Accession codes		GCST90102435		GWAS_Incid_hormonal
					Accession codes		GCST90102436		GWAS_allcases_hormonal
					Accession codes		GCST90102437		GWAS_BRCA
					Accession codes		GCST90102438		GWAS_Ovarian
					Accession codes		GCST90102439		GWAS_Prostate
					Accession codes		GCST90102440		GWAS_Thyroid
					Accession codes		GCST90102441		GWAS_Uterine

## Sheet: Suppl.Fig.2 b
				The data used to generate Supplementary Fig.2a and 2b [LD structure of the significant SNPs] is made publicly available in the NHGRI-EBI GWAS catalgue with accession codes
					Accession codes		GCST90102435		GWAS_Incid_hormonal
					Accession codes		GCST90102436		GWAS_allcases_hormonal
					Accession codes		GCST90102437		GWAS_BRCA
					Accession codes		GCST90102438		GWAS_Ovarian
					Accession codes		GCST90102439		GWAS_Prostate
					Accession codes		GCST90102440		GWAS_Thyroid
					Accession codes		GCST90102441		GWAS_Uterine

## Sheet: Suppl.Fig.3
					The data used to generate Supplementary Fig.3 [QQ-plot using p-values] is made publicly available in the NHGRI-EBI GWAS catalgue with accession codes
							Accession codes		GCST90102435		GWAS_Incid_hormonal
							Accession codes		GCST90102436		GWAS_allcases_hormonal

## Sheet: Suppl.Fig.4
								The data used to generate Supplementary Fig.4 [Manhattan plot and QQ-plot using p-values] is made publicly available in the NHGRI-EBI GWAS catalgue with accession codes
								Accession codes		GCST90102437		GWAS_BRCA
								Accession codes		GCST90102438		GWAS_Ovarian
								Accession codes		GCST90102439		GWAS_Prostate
								Accession codes		GCST90102440		GWAS_Thyroid
								Accession codes		GCST90102441		GWAS_Uterine

[truncated: 2 more sheets: Suppl.Fig.5, Suppl.Fig.6]
